# Supplementary material for: The Effect of the Root Bark of Lycium chinense (Lycii Radicis Cortex) on Experimental Periodontitis and Alveolar Bone Loss in Sprague-Dawley Rats
Source: Antioxidants (Basel). 2024 Oct 31;13(11):1332. doi: 10.3390/antiox13111332 (PMC11590933; doi:10.3390/antiox13111332)
Supplement: Supplementary file 1 [file antioxidants-13-01332-s001.zip]

Archive with 1 entries (1 files):
- antioxidants-3268370-supplementary.pdf
